# Supplementary material for: Changes in choroidal thickness in patients with diabetic retinopathy
Source: Int Ophthalmol. 2017 Feb 13;38(1):279–86. doi: 10.1007/s10792-017-0459-9 (PMC5876415; doi:10.1007/s10792-017-0459-9)
Supplement: Supplementary file 1 — Supplementary material 1 (XLSX 16 kb) [file 10792_2017_459_MOESM1_ESM.xlsx]

## Sheet: Sheet1
	age	CFChT	axial length	SFChT		age	CFChT	axial length	SFChT		age	CFChT	axial length	SFChT		age	CFChT	axial length	SFChT		age	CFChT	axial length	SFChT
PDR	50	304	23.27	318	normal	60	122	25.5	105	noDR	51	277	23.07	270	m-mNPDR	57	134	23.05	128	severeNPDR	41	462	23.34	468
	71	256	22.98	227		44	257	23.8	247		52	335	23.57	323		53	212	21.36	218		46	326	24.35	311
	46	402	23.9	421		51	254	23.88	250		45	321	22.74	332		48	366	23.69	364		58	325	21.67	342
	58	365	21.76	314		54	315	22.95	256		48	231	23.44	233		51	210	23.71	200		49	274	23.4	282
	40	361	23.72	366		49	296	23.31	269		41	274	23.98	270		39	232	22.95	224		51	376	22.78	394
	49	377	23.61	351		42	350	24.15	346		48	296	22.69	320		51	243	23.98	241		54	265	25.39	247
	66	207	22.54	197		41	331	22.91	311		48	255	23.47	258		54	242	22.54	256		48	256	23.8	253
	49	220	23.18	256		55	204	24.48	204		42	199	24.41	189		35	134	24.45	131		52	308	24.65	317
	40	257	23.9	251		54	198	24.11	174		44	248	23.87	244		59	219	24.57	224		44	264	23.22	262
	37	457	23.05	436		36	356	23.52	384		63	296	22.32	313		48	328	25.62	323		57	342	25.05	326
	64	236	23.82	216		35	274	23.57	270		57	155	24.95	146		44	317	24.07	323		58	357	22.37	352
	54	290	25.32	282		56	237	24.21	237		64	257	22.85	277		54	118	24.15	125
	38	462	23.48	450		37	335	24.25	343		52	185	26.24	177		49	252	25.31	243
	53	246	24.46	235		40	216	24.93	232		55	174	25.86	166		57	182	21.65	155
	40	351	24.36	341		53	205	22.84	207							44	206	24.85	207		50.7273	323.182	23.6382	323.091
	58	249	24.66	277		63	225	23.89	239							66	284	23.95	271		5.74614	61.3348	1.14707	65.981
	47	179	24.61	183		60	135	24.41	127
	51	312	23.1	310		59	221	23.99	227		50.7143	250.214	23.8186	251.286		50.5625	229.938	23.7437	227.062
						62	141	23.83	152		7.11908	55.3787	1.18312	61.8552		7.7457	70.2789	1.19384	71.3035
	50.6111	307.278	23.6511	301.722		61	294	22.37	280
	9.94182	84.0755	0.852711	80.7828
						50.6	248.3	23.845	243
						9.41108	70.7137	0.741765	71.418
