# Supplementary material for: Changes in choroidal thickness in patients with diabetic retinopathy
Source: Int Ophthalmol. 2017 Feb 13;38(1):279–86. doi: 10.1007/s10792-017-0459-9 (PMC5876415; doi:10.1007/s10792-017-0459-9)
Supplement: Supplementary file 2 — Supplementary material 2 (XLSX 34 kb) [file 10792_2017_459_MOESM2_ESM.xlsx]

## Sheet: Sheet1
				CFChT				SFChT					HbA1c
	age	sex	RL	base	1M	3M	6M	base	1M	3M	6M	axial length	HbA1c	duration
1	50	F	R	304	224	230	200	318	215	207	187	23.27	6.1	3
2	63	M	R	131	111	110	128	131	107	119	131	25.95
3	63	M	L	143	119	111	132	151	115	103	167	25.6	7.6	11
4	71	M	R	256	236	217	198	250	227	211	203	22.98	6.8	22
5	58	F	R	365	341	337	337	374	314	314	359	21.76	6.1	3
6	58	F	L	324	322	313	318	342	303	307	323	21.67
7	79	M	R	193	182	165	169	207	175	159	155	22.62	9.1	43
8	77	M	R	133	125	122	128	167	143	123	141	23.95	7.6	15
9	77	M	L	95	79	86	78	79	87	84	67	23.93
10	40	M	R	361	362	353	327	366	378	363	335	23.72	13.8	7
11	49	M	R	377	377	374	358	351	362	371	382	23.61	7.4	6
12	66	M	L	207	190	194	201	197	201	200	197	22.54	8.9	24
13	49	F	R	220	194	181	189	211	191	183	175	23.18	8.2	6
14	49	F	L	202	186	180	181	215	187	196	167	23.4
15	40	F	R	257	248	258	251	251	231	292	231	23.9	8	31
16	40	F	L	308	287	279	278	311	300	283	308	23.86
17	70	M	L	133	127	125	122	127	124	123	119	24.16	6.5	29
18	37	M	L	457	398	414	384	436	378	410	424	23.05
19	64	M	R	236	238	218	211	216	235	211	211	23.82	7.4	26
20	64	M	L	292	258	254	254	302	267	267	258	23.68
21	62	M	R	387	361	385	365	378	358	382	370	22.08	5.9	7
22	62	M	L	385	371	388	366	410	351	386	379	22.32
23	71	M	L	58	53	52	59	55	59	60	51	24.01	8.5	9
24	52	M	R	287	276	285	268	259	276	270	268	24.65	9.6	6
25	52	M	L	285	286	281	281	287	294	271	279	24.05
26	38	M	R	462	466	462	460	450	490	446	448	23.48	7.3	1
27	38	M	L	407	435	439	437	403	431	454	497	23.74
28	53	M	R	246	216	230	231	235	231	239	240	24.46	11.9	10
29	40	M	L	351	336	341	333	341	316	351	314	24.36	5.5	4
30	58	F	L	249	238	251	217	277	239	247	216	24.66	7	2
31	47	M	R	179	187	181	179	183	199	182	175	24.61	6.5	5
32	51	F	L	312	316	319	299	310	324	307	316	23.1	12	1
33
34
35
36
37
38
39
40
41
42
43
44
45
46
47
48
33
82
82
82
82
82
82
82
82
83
84
